# Supplementary material for: Differential Gene Expression between Leaf and Rhizome in Atractylodes lancea: A Comparative Transcriptome Analysis
Source: Front Plant Sci. 2016 Mar 30;7:348. doi: 10.3389/fpls.2016.00348 (PMC4811964; doi:10.3389/fpls.2016.00348)
Supplement: Supplementary file 2 [file Table2.xlsx]

## Sheet: P450_final_1
Supplementary Table 2 Cytochromes P450 identified in A. lancea
Unigene name	Best hits	E-value	annotation
c10221_g1	sp|O64636|C76C1_ARATH	E:8e-48	Cytochrome P450 76C1
c1058_g1	sp|P48422|C86A1_ARATH	E:4e-159	Cytochrome P450 86A1
c10923_g1	sp|O48786|C734A_ARATH	E:6e-39	Cytochrome P450 734A1
c1200_g1	sp|O48923|C71DA_SOYBN	E:3e-66	Cytochrome P450 71D10
c13722_g1	sp|Q43068|C82A1_PEA	E:1e-10	Cytochrome P450 82A1
c17533_g1	sp|Q9FG65|C81D1_ARATH	E:7e-78	Cytochrome P450 81D1
c18114_g1	sp|Q43147|C85A1_SOLLC	E:3e-214	Cytochrome P450 85A1
c18953_g1	sp|Q9FMY1|C86B1_ARATH	E:2e-34	Cytochrome P450 86B1
c19702_g1	sp|P37121|C76A1_SOLME	E:5e-72	Cytochrome P450 76A1
c21794_g2	sp|P37118|C71A2_SOLME	E:1e-67	Cytochrome P450 71A2
c22508_g1	sp|P98188|C94A2_VICSA	E:6e-162	Cytochrome P450 94A2
c238_g1	sp|P37116|NCPR_VIGRR	E:5e-289	NADPH--cytochrome P450 reductase
c25594_g1	sp|Q9FMY1|C86B1_ARATH	E:8e-37	Cytochrome P450 86B1
c25912_g1	sp|Q9LSF8|C82G1_ARATH	E:5e-17	Cytochrome P450 82G1
c2659_g1	sp|O81973|C93A3_SOYBN	E:3e-86	Cytochrome P450 93A3
c2659_g2	sp|Q42799|C93A2_SOYBN	E:1e-61	Cytochrome P450 93A2
c27039_g1	sp|Q7XU38|C87A3_ORYSJ	E:3e-93	Cytochrome P450 87A3
c27345_g1	sp|P37124|C77A2_SOLME	E:7e-217	Cytochrome P450 77A2
c27379_g1	sp|Q9ZUX1|C94C1_ARATH	E:5e-154	Cytochrome P450 94C1
c28251_g1	sp|Q9SZ46|C82C4_ARATH	E:3e-25	Cytochrome P450 82C4
c28251_g2	sp|O49858|C82A3_SOYBN	E:8e-23	Cytochrome P450 82A3
c28589_g1	sp|Q9SMP5|C94B3_ARATH	E:1e-144	Cytochrome P450 94B3
c29028_g1	sp|Q42569|C90A1_ARATH	E:1e-98	Cytochrome P450 90A1
c29028_g2	sp|Q42569|C90A1_ARATH	E:1e-77	Cytochrome P450 90A1
c29638_g1	sp|Q43068|C82A1_PEA	E:8e-31	Cytochrome P450 82A1
c30345_g1	sp|H2DH21|C7A29_PANGI	E:3e-27	Cytochrome P450 CYP72A219
c31315_g1	sp|O64697|C7101_ARATH	E:3e-186	Cytochrome P450 710A1
c32139_g1	sp|Q9SLP1|C78A9_ARATH	E:9e-183	Cytochrome P450 78A9
c33602_g1	sp|O64636|C76C1_ARATH	E:4e-06	Cytochrome P450 76C1
c33602_g2	sp|O64636|C76C1_ARATH	E:2e-16	Cytochrome P450 76C1
c34059_g1	sp|O49396|C82C3_ARATH	E:3e-35	Cytochrome P450 82C3
c34059_g2	sp|O49859|C82A4_SOYBN	E:7e-27	Cytochrome P450 82A4
c34190_g1	sp|O48923|C71DA_SOYBN	E:1e-59	Cytochrome P450 71D10
c34956_g1	sp|O81117|C94A1_VICSA	E:7e-117	Cytochrome P450 94A1
c35139_g1	sp|Q9SUM3|NCPR2_ARATH	E:2e-07	NADPH--cytochrome P450 reductase
c35263_g1	sp|H2DH20|C7D13_PANGI	E:6e-23	Cytochrome P450 CYP71D313
c35521_g1	sp|H2DH20|C7D13_PANGI	E:4e-19	Cytochrome P450 CYP71D313
c36201_g1	sp|Q9ZUX1|C94C1_ARATH	E:1e-79	Cytochrome P450 94C1
c36257_g1	sp|Q9FMY1|C86B1_ARATH	E:4e-135	Cytochrome P450 86B1
c36622_g1	sp|H2DH21|C7A29_PANGI	E:1e-156	Cytochrome P450 CYP72A219
c36641_g1	sp|Q05001|NCPR_CATRO	E:4e-15	NADPH--cytochrome P450 reductase
c36701_g2	sp|O22307|C71DB_LOTJA	E:1e-15	Cytochrome P450 71D11
c36996_g1	sp|O48922|C98A2_SOYBN	E:1e-217	Cytochrome P450 98A2
c37389_g1	sp|Q42600|C84A1_ARATH	E:1e-92	Cytochrome P450 84A1
c37623_g2	sp|P37121|C76A1_SOLME	E:2e-18	Cytochrome P450 76A1
c3783_g1	sp|Q50EK3|C04C1_PINTA	E:1e-46	Cytochrome P450 704C1
c38823_g1	sp|O81117|C94A1_VICSA	E:1e-128	Cytochrome P450 94A1
c3888_g1	sp|O48786|C734A_ARATH	E:3e-86	Cytochrome P450 734A1
c39087_g2	sp|F4JW83|C84A4_ARATH	E:2e-43	Cytochrome P450 84A4
c39496_g1	sp|O48921|C97B2_SOYBN	E:2e-174	Cytochrome P450 97B2
c39569_g1	sp|Q9FG65|C81D1_ARATH	E:2e-115	Cytochrome P450 81D1
c39570_g1	sp|Q42600|C84A1_ARATH	E:5e-91	Cytochrome P450 84A1
c40567_g1	sp|Q05001|NCPR_CATRO	E:2e-11	NADPH--cytochrome P450 reductase
c40985_g1	sp|H2DH21|C7A29_PANGI	E:5e-37	Cytochrome P450 CYP72A219
c41105_g1	sp|P37121|C76A1_SOLME	E:3e-31	Cytochrome P450 76A1
c41171_g1	sp|Q50EK3|C04C1_PINTA	E:4e-12	Cytochrome P450 704C1
c41360_g1	sp|Q9LMX7|C78A5_ARATH	E:2e-57	Cytochrome P450 78A5
c41848_g1	sp|Q9FMY1|C86B1_ARATH	E:6e-95	Cytochrome P450 86B1
c42920_g1	sp|O23066|C86A2_ARATH	E:1e-228	Cytochrome P450 86A2
c42979_g4	sp|P37122|C76A2_SOLME	E:3e-114	Cytochrome P450 76A2
c43052_g1	sp|Q42569|C90A1_ARATH	E:1e-187	Cytochrome P450 90A1
c43239_g4	sp|Q2QYH7|C14C2_ORYSJ	E:3e-138	Cytochrome P450 714C2
c43845_g1	sp|Q9CA60|C98A9_ARATH	E:1e-06	Cytochrome P450 98A9
c44219_g1	sp|Q9FIB0|C78A7_ARATH	E:9e-38	Cytochrome P450 78A7
c44707_g1	sp|Q9LIP6|C71BV_ARATH	E:3e-49	Cytochrome P450 71B34
c44736_g1	sp|P24465|C71A1_PERAE	E:2e-61	Cytochrome P450 71A1
c44769_g2	sp|Q9FG65|C81D1_ARATH	E:2e-34	Cytochrome P450 81D1
c44774_g1	sp|O04164|C71A6_NEPRA	E:7e-91	Cytochrome P450 71A6
c44846_g1	sp|O64636|C76C1_ARATH	E:2e-14	Cytochrome P450 76C1
c45003_g1	sp|Q42716|C71A8_MENPI	E:5e-129	Cytochrome P450 71A8
c45395_g1	sp|O04164|C71A6_NEPRA	E:1e-59	Cytochrome P450 71A6
c45627_g1	sp|H2DH17|C7A22_PANGI	E:1e-177	Cytochrome P450 CYP749A22
c45709_g2	sp|H2DH21|C7A29_PANGI	E:4e-34	Cytochrome P450 CYP72A219
c46061_g2	sp|Q50EK3|C04C1_PINTA	E:3e-123	Cytochrome P450 704C1
c46265_g1	sp|H2DH17|C7A22_PANGI	E:1e-164	Cytochrome P450 CYP749A22
c46741_g1	sp|H2DH18|C7A12_PANGI	E:6e-64	Cytochrome P450 CYP736A12
c4688_g1	sp|Q9XHE7|C71DD_MENPI	E:5e-16	Cytochrome P450 71D13
c47126_g1	sp|Q42716|C71A8_MENPI	E:1e-48	Cytochrome P450 71A8
c47408_g1	sp|O81117|C94A1_VICSA	E:4e-117	Cytochrome P450 94A1
c47484_g1	sp|Q93Z79|C14A1_ARATH	E:3e-170	Cytochrome P450 714A1
c47650_g1	sp|Q50EK3|C04C1_PINTA	E:2e-145	Cytochrome P450 704C1
c47919_g1	sp|O64989|C90B1_ARATH	E:5e-141	Cytochrome P450 90B1
c48250_g3	sp|O48922|C98A2_SOYBN	E:2e-171	Cytochrome P450 98A2
c48535_g1	sp|Q9LHA1|C8D11_ARATH	E:9e-67	Cytochrome P450 81D11
c48542_g1	sp|O48786|C734A_ARATH	E:1e-105	Cytochrome P450 734A1
c48946_g1	sp|Q9LHA1|C8D11_ARATH	E:1e-66	Cytochrome P450 81D11
c48979_g2	sp|B9DFU2|MAX1_ARATH	E:2e-31	Cytochrome P450 711A1
c49066_g1	sp|H2DH21|C7A29_PANGI	E:3e-47	Cytochrome P450 CYP72A219
c49066_g2	sp|H2DH21|C7A29_PANGI	E:1e-21	Cytochrome P450 CYP72A219
c49402_g1	sp|Q9LMX7|C78A5_ARATH	E:4e-74	Cytochrome P450 78A5
c49545_g1	sp|O49858|C82A3_SOYBN	E:2e-67	Cytochrome P450 82A3
c49545_g2	sp|O49858|C82A3_SOYBN	E:7e-74	Cytochrome P450 82A3
c49599_g4	sp|Q9C788|C70B1_ARATH	E:2e-29	Cytochrome P450 704B1
c49613_g2	sp|Q9SB48|NCPR1_ARATH	E:3e-15	NADPH--cytochrome P450 reductase
c49670_g1	sp|Q9LSF8|C82G1_ARATH	E:2e-62	Cytochrome P450 82G1
c49706_g1	sp|Q43068|C82A1_PEA	E:2e-116	Cytochrome P450 82A1
c49779_g1	sp|O49858|C82A3_SOYBN	E:8e-132	Cytochrome P450 82A3
c49936_g1	sp|Q42798|C93A1_SOYBN	E:1e-08	Cytochrome P450 93A1
c50960_g1	sp|O65782|C83B1_ARATH	E:7e-89	Cytochrome P450 83B1
c50960_g3	sp|P24465|C71A1_PERAE	E:4e-115	Cytochrome P450 71A1
c50975_g1	sp|Q9LIP6|C71BV_ARATH	E:5e-96	Cytochrome P450 71B34
c50975_g2	sp|P24465|C71A1_PERAE	E:2e-63	Cytochrome P450 71A1
c51161_g1	sp|H2DH17|C7A22_PANGI	E:6e-130	Cytochrome P450 CYP749A22
c51338_g2	sp|Q9C788|C70B1_ARATH	E:1e-35	Cytochrome P450 704B1
c51562_g2	sp|O81973|C93A3_SOYBN	E:1e-157	Cytochrome P450 93A3
c51797_g2	sp|H2DH21|C7A29_PANGI	E:2e-25	Cytochrome P450 CYP72A219
c51884_g1	sp|P37117|C71A4_SOLME	E:8e-145	Cytochrome P450 71A4
c51884_g2	sp|P37117|C71A4_SOLME	E:1e-06	Cytochrome P450 71A4
c52069_g1	sp|Q42602|C89A2_ARATH	E:4e-133	Cytochrome P450 89A2
c52069_g2	sp|Q42602|C89A2_ARATH	E:3e-12	Cytochrome P450 89A2
c52072_g1	sp|O64637|C76C2_ARATH	E:2e-53	Cytochrome P450 76C2
c52307_g2	sp|Q9C788|C70B1_ARATH	E:2e-36	Cytochrome P450 704B1
c52777_g2	sp|O64635|C76C4_ARATH	E:3e-51	Cytochrome P450 76C4
c52777_g3	sp|O64635|C76C4_ARATH	E:9e-66	Cytochrome P450 76C4
c52976_g3	sp|Q9LUC9|C7A11_ARATH	E:2e-07	Cytochrome P450 72A11
c53039_g1	sp|O49858|C82A3_SOYBN	E:9e-62	Cytochrome P450 82A3
c53153_g1	sp|Q42600|C84A1_ARATH	E:3e-14	Cytochrome P450 84A1
c53153_g2	sp|Q42600|C84A1_ARATH	E:7e-06	Cytochrome P450 84A1
c53153_g3	sp|O48957|C99A1_SORBI	E:3e-07	Cytochrome P450 CYP99A1
c53267_g2	sp|Q05001|NCPR_CATRO	E:3e-79	NADPH--cytochrome P450 reductase
c53267_g3	sp|Q05001|NCPR_CATRO	E:3e-50	NADPH--cytochrome P450 reductase
c53267_g4	sp|Q05001|NCPR_CATRO	E:1e-58	NADPH--cytochrome P450 reductase
c53381_g1	sp|O64636|C76C1_ARATH	E:3e-55	Cytochrome P450 76C1
c53441_g1	sp|Q50EK1|C16B1_PICSI	E:8e-76	Cytochrome P450 716B1
c53488_g1	sp|H2DH21|C7A29_PANGI	E:5e-132	Cytochrome P450 CYP72A219
c53658_g1	sp|H2DH21|C7A29_PANGI	E:6e-109	Cytochrome P450 CYP72A219
c53766_g1	sp|O48923|C71DA_SOYBN	E:5e-29	Cytochrome P450 71D10
c54091_g2	sp|Q43068|C82A1_PEA	E:7e-29	Cytochrome P450 82A1
c56332_g1	sp|H2DH21|C7A29_PANGI	E:2e-19	Cytochrome P450 CYP72A219
c57949_g1	sp|Q50EK3|C04C1_PINTA	E:2e-11	Cytochrome P450 704C1
c58116_g1	sp|H2DH18|C7A12_PANGI	E:2e-43	Cytochrome P450 CYP736A12
c58232_g1	sp|Q9SZ46|C82C4_ARATH	E:1e-113	Cytochrome P450 82C4
c58962_g1	sp|Q7XU38|C87A3_ORYSJ	E:1e-19	Cytochrome P450 87A3
c59798_g1	sp|O80823|C86A8_ARATH	E:2e-49	Cytochrome P450 86A8
c61828_g1	sp|Q12599|NOR2_CYLTO	E:4e-51	Cytochrome P450 55A3
c61917_g1	sp|O48928|C77A3_SOYBN	E:1e-44	Cytochrome P450 77A3
c62511_g1	sp|Q9SMP5|C94B3_ARATH	E:1e-05	Cytochrome P450 94B3
c63450_g1	sp|Q9FMY1|C86B1_ARATH	E:3e-20	Cytochrome P450 86B1
c63762_g1	sp|O48786|C734A_ARATH	E:5e-22	Cytochrome P450 734A1
c65622_g1	sp|Q00616|NOR1_CYLTO	E:1e-30	Cytochrome P450 55A2
c65700_g1	sp|O64635|C76C4_ARATH	E:3e-14	Cytochrome P450 76C4
c67926_g1	sp|Q9FG65|C81D1_ARATH	E:2e-09	Cytochrome P450 81D1
c68501_g1	sp|O49394|C82C2_ARATH	E:8e-16	Cytochrome P450 82C2
c68983_g1	sp|P37122|C76A2_SOLME	E:1e-36	Cytochrome P450 76A2
c691_g1	sp|Q9SMP5|C94B3_ARATH	E:2e-170	Cytochrome P450 94B3
c69607_g1	sp|O23066|C86A2_ARATH	E:4e-31	Cytochrome P450 86A2
c7112_g1	sp|H2DH21|C7A29_PANGI	E:1e-16	Cytochrome P450 CYP72A219
c7166_g1	sp|Q50EK1|C16B1_PICSI	E:3e-99	Cytochrome P450 716B1
c7168_g1	sp|Q05001|NCPR_CATRO	E:8e-33	NADPH--cytochrome P450 reductase
c72055_g1	sp|Q9C788|C70B1_ARATH	E:1e-13	Cytochrome P450 704B1
c73610_g1	sp|Q9LTM0|C71BN_ARATH	E:3e-26	Cytochrome P450 71B23
c76306_g1	sp|P48422|C86A1_ARATH	E:8e-65	Cytochrome P450 86A1
c76424_g1	sp|Q9CAD6|C86A7_ARATH	E:5e-15	Cytochrome P450 86A7
c7708_g1	sp|O64638|C76C3_ARATH	E:3e-21	Cytochrome P450 76C3
c7730_g1	sp|Q05001|NCPR_CATRO	E:7e-62	NADPH--cytochrome P450 reductase
c77850_g1	sp|O48928|C77A3_SOYBN	E:5e-27	Cytochrome P450 77A3
c78000_g1	sp|O48786|C734A_ARATH	E:2e-16	Cytochrome P450 734A1
c78690_g1	sp|Q9FG65|C81D1_ARATH	E:8e-12	Cytochrome P450 81D1
c79258_g1	sp|Q9FMY1|C86B1_ARATH	E:3e-19	Cytochrome P450 86B1
c80195_g1	sp|Q9FG65|C81D1_ARATH	E:2e-06	Cytochrome P450 81D1
c9428_g1	sp|Q50EK4|C75A1_PINTA	E:1e-74	Cytochrome P450 750A1
