# Supplementary material for: Differential Gene Expression between Leaf and Rhizome in Atractylodes lancea: A Comparative Transcriptome Analysis
Source: Front Plant Sci. 2016 Mar 30;7:348. doi: 10.3389/fpls.2016.00348 (PMC4811964; doi:10.3389/fpls.2016.00348)
Supplement: Supplementary file 3 [file Table3.xlsx]

## Sheet: Sheet1
Supplementary Table 3 Codon usage Table of A. lancea.
Amino Acid	Codon	Occurrence Frequency (%)
Phe	TTT	2.38519
	TTC	1.7473
Leu	TTA	1.334
	TTG	2.44562
	CTT	2.37337
	CTC	1.17958
	CTA	1.01106
	CTG	1.20453
Ile	ATT	2.27802
	ATC	1.60977
	ATA	1.37548
Met	ATG	2.54028
Val	GTT	2.63399
	GTC	1.11906
	GTA	1.09804
	GTG	1.80713
Ser	TCT	2.24845
	TCC	1.1653
	TCA	2.01504
	TCG	0.933062
Pro	CCT	1.77918
	CCC	0.731223
	CCA	1.70719
	CCG	0.673227
Thr	ACT	1.55557
	ACC	1.13378
	ACA	1.58794
	ACG	0.634162
Ala	GCT	2.57343
	GCC	1.19051
	GCA	2.18177
	GCG	0.644854
Tyr	TAT	1.6523
	TAC	1.19292
TER	TAA	0.0759271
	TAG	0.0572139
His	CAT	1.64053
	CAC	0.842264
Gln	CAA	2.07503
	CAG	1.59953
Asn	AAT	2.56295
	AAC	1.80039
Lys	AAA	2.97922
	AAG	3.0492
Asp	GAT	3.80675
	GAC	1.65565
Glu	GAA	3.54468
	GAG	2.84549
Cys	TGT	1.04347
	TGC	0.744693
TER	TGA	0.100838
Trp	TGG	1.29199
Arg	CGT	0.780686
	CGC	0.395808
	CGA	0.690323
	CGG	0.540803
Ser	AGT	1.49442
	AGC	1.13145
Arg	AGA	1.61725
	AGG	1.30819
Gly	GGT	2.13743
	GGC	1.06809
	GGA	1.98912
	GGG	1.38827
